# Supplementary material for: Receptor Activator of Nuclear Factor Kappa B (RANK) and Clinicopathological Variables in Endometrial Cancer: A Study at Protein and Gene Level
Source: Int J Mol Sci. 2018 Jun 22;19(7):1848. doi: 10.3390/ijms19071848 (PMC6073139; doi:10.3390/ijms19071848)
Supplement: Supplementary file 1 [file ijms-19-01848-s001.zip]

Archive with 4 entries (4 files):
- S1.TIF
- S2.TIF
- S3.TIF
- S4.TIF
